# Supplementary material for: The bacterial MrpORP is a novel Mrp/NBP35 protein involved in iron-sulfur biogenesis
Source: Sci Rep. 2019 Jan 24;9:712. doi: 10.1038/s41598-018-37021-8 (PMC6345978; doi:10.1038/s41598-018-37021-8)
Supplement: Supplementary file 2 — Table S1 [file 41598_2018_37021_MOESM2_ESM.xlsx]

## Sheet: Feuil1
Table S1: Taxonomic distribution of proteins beloning to the Mrp/NBP35 ATP-binding protein family (IPR019591)
Archaea		758	proteins
	Asgard	7	proteins
	DPANN	6	proteins
	Euryarchaeota	594	proteins
	TACK	140	proteins
	environmental	8	proteins
	unclassified	3	proteins
Bacteria		12727	proteins
	Acidobacteria	30	proteins
	Aquificae	16	proteins
	Balneolaeota	2	proteins
	Caldiserica	2	proteins
	Calditrichaeota	2	proteins
	Chrysiogenetes	1	protein
	Deferribacteres	5	proteins
	Dictyoglomi	3	proteins
	Elusimicrobia	39	proteins
	FCB	1082	proteins
	Fusobacteria	61	proteins
	Nitrospinae/Tectomicrobia	17	proteins
	Nitrospirae	52	proteins
	PVC	160	proteins
	Proteobacteria	6157	proteins
	Spirochaetes	127	proteins
	Synergistetes	23	proteins
	Terrabacteria	4764	proteins
	Thermodesulfobacteria	14	proteins
	Thermotogae	44	proteins
	environmental	34	proteins
	unclassified	92	proteins
Eucarya		3815	proteins
	Alveolata	192	proteins
	Amoebozoa	42	proteins
	Apusozoa	4	proteins
	Cryptophyta	5	proteins
	Euglenozoa	84	proteins
	Fornicata	21	proteins
	Haptophyceae	7	proteins
	Heterolobosea	3	proteins
	Jakobida	1	protein
	Opisthokonta	2877	proteins
	Parabasalia	12	proteins
	Rhizaria	9	proteins
	Rhodophyta	8	proteins
	Stramenopiles	99	proteins
	Viridiplantae	451	proteins
