# Supplementary material for: The bacterial MrpORP is a novel Mrp/NBP35 protein involved in iron-sulfur biogenesis
Source: Sci Rep. 2019 Jan 24;9:712. doi: 10.1038/s41598-018-37021-8 (PMC6345978; doi:10.1038/s41598-018-37021-8)
Supplement: Supplementary file 3 — Table S2 [file 41598_2018_37021_MOESM3_ESM.xlsx]

## Sheet: Feuil1
Table S2: Domain architechture displayed by the members of the Mrp/NBP35 ATP-binding protein family (IPR019591).
IPR027417 and IPR003593 are related domains. IPR033913 and IPR003731 are related domains.
Number of protein sequences	Architecure
8862	IPR027417
7619	IPR002744	IPR027417
308	IPR027417	IPR027417
154	IPR002744	IPR027417	IPR010376
97	IPR003593
64	IPR027417	IPR033913
62	IPR002744	IPR027417	IPR027417	IPR010376
53	IPR027417	IPR010376
46	IPR002744	IPR027417	IPR018720
30	IPR027417	IPR003731
14	IPR002744	IPR027417	IPR027417
7	IPR027417	IPR027417	IPR027417
7	IPR017896	IPR027417
6	IPR000504	IPR027417
5	IPR002744	IPR027417	IPR010376
5	IPR027417	IPR017986
5	IPR003593	IPR033913
5	IPR002744	IPR003593
4	IPR009060	IPR012989	IPR001012	IPR027417	IPR027417
4	IPR015077	IPR027417
4	IPR009060	IPR012989	IPR001012	IPR027417
3	IPR027417	IPR027417	IPR010376
3	IPR002715	IPR027417
3	IPR027417	IPR016039	IPR014030	IPR020841	IPR014031
3	IPR000594	IPR032418	IPR032420	IPR000594	IPR019572	IPR018965	IPR027417
2	IPR002744
2	IPR027417	IPR003115
2	IPR003593	IPR003959	IPR011335	IPR010994	IPR003593	IPR016039	IPR014030	IPR020841	IPR014031
2	IPR007484	IPR027417
2	IPR019448	IPR027417
2	IPR003593	IPR016039	IPR014030	IPR020841	IPR014031
2	IPR027417	IPR004841
2	IPR027417	IPR027417	IPR011598
2	IPR000608	IPR003593
2	IPR002744	IPR006121	IPR027417
2	IPR027417	IPR018720
1	IPR025723
1	IPR011545	IPR027417	IPR001650	IPR032284	IPR011991	IPR018982	IPR002121	IPR012336	IPR027417
1	IPR002744	IPR002744	IPR027417
1	IPR010908	IPR027417
1	IPR013094	IPR027417
1	IPR000504	IPR000504	IPR027417
1	IPR032679	IPR024462	IPR008928	IPR006775	IPR008928	IPR027417
1	IPR027417	IPR006145
1	IPR013520	IPR027417	IPR003131
1	IPR024462	IPR024462	IPR008928	IPR006775	IPR008928	IPR027417
1	IPR012337	IPR027417	IPR027417
1	IPR007230	IPR021967	IPR027417
1	IPR027417	IPR017986	IPR022052
1	IPR025723	IPR027417
1	IPR012336	IPR027417
1	IPR025669
1	IPR008979	IPR017853	IPR010720	IPR027417
1	IPR027417	IPR014882	IPR000668
1	IPR002744	IPR027417	IPR000909
1	IPR027417	IPR022453
1	IPR011335	IPR010994	IPR027417	IPR016039	IPR014030	IPR020841	IPR014031
1	IPR002871	IPR003593
1	IPR020846	IPR020846	IPR020846	IPR027417
1	IPR011545	IPR027417	IPR001650	IPR032284	IPR011991	IPR018982	IPR002121	IPR027417
1	IPR015415	IPR011335	IPR010994	IPR027417	IPR016039	IPR014030
1	IPR025669
1	IPR008979	IPR017853	IPR010720	IPR027417
1	IPR027417	IPR014882	IPR000668
1	IPR002744	IPR027417	IPR000909
1	IPR027417	IPR022453
1	IPR011335	IPR010994	IPR027417	IPR016039	IPR014030	IPR020841	IPR014031
1	IPR002871	IPR003593
1	IPR020846	IPR020846	IPR020846	IPR027417
1	IPR011545	IPR027417	IPR001650	IPR032284	IPR011991	IPR018982	IPR002121	IPR027417
1	IPR027417	IPR002934	IPR002058
1	IPR027417	IPR012336
1	IPR011335	IPR010994	IPR027417
1	IPR003593	IPR003959	IPR011335	IPR010994	IPR003593	IPR014030	IPR016039	IPR020841	IPR014031
1	IPR017930	IPR021786	IPR027417
1	IPR027417	IPR000519	IPR011013	IPR031727	IPR017853	IPR017853
1	IPR027417	IPR011611
1	IPR003593	IPR003959	IPR015415	IPR011335	IPR003593	IPR016039	IPR014030	IPR020841	IPR014031
1	IPR027417	IPR016039	IPR014030	IPR020841	IPR016039	IPR014030	IPR014031
1	IPR001509	IPR016040	IPR027417
1	IPR011545	IPR027417	IPR001650	IPR032284	IPR011991	IPR018982	IPR002121	IPR027417
1	IPR027417	IPR002934	IPR002058
1	IPR027417	IPR012336
1	IPR011335	IPR010994	IPR027417
1	IPR003593	IPR003959	IPR011335	IPR010994	IPR003593	IPR014030	IPR016039	IPR020841	IPR014031
1	IPR017930	IPR021786	IPR027417
1	IPR027417	IPR000519	IPR011013	IPR031727	IPR017853	IPR017853
1	IPR027417	IPR011611
1	IPR003593	IPR003959	IPR015415	IPR011335	IPR003593	IPR016039	IPR014030	IPR020841	IPR014031
1	IPR027417	IPR016039	IPR014030	IPR020841	IPR016039	IPR014030	IPR014031
1	IPR001509	IPR016040	IPR027417
1	IPR003593	IPR003959	IPR011335	IPR010994	IPR003593	IPR016039	IPR014030	IPR020841	IPR016039	IPR014031
1	IPR027417	IPR000519	IPR025887	IPR031727	IPR017853	IPR017853
1	IPR002586	IPR027417	IPR000086
1	IPR027417	IPR005728	IPR027417
