# Supplementary material for: The bacterial MrpORP is a novel Mrp/NBP35 protein involved in iron-sulfur biogenesis
Source: Sci Rep. 2019 Jan 24;9:712. doi: 10.1038/s41598-018-37021-8 (PMC6345978; doi:10.1038/s41598-018-37021-8)
Supplement: Supplementary file 4 — Table S3 [file 41598_2018_37021_MOESM4_ESM.xlsx]

## Sheet: Feuil1
Table S3: Taxonomic distribution of protein sequences combining IPR027417 and IPR003731 (or related) domains
Protein_UniProt_Id	Strain	Systematics
A0A075WRR1	Thermodesulfobacterium_commune_DSM_2178	Bacteria ~ Thermodesulfobacteria ~ Thermodesulfobacteria
A0A0E0T3J2	Desulfovibrio_vulgaris_strain_RCH1	Bacteria ~ Proteobacteria ~ Delta_Epsilonproteobacteria
A0A0H3A731	Desulfovibrio_vulgaris_subsp_vulgaris_strain_DP4	Bacteria ~ Proteobacteria ~ Delta_Epsilonproteobacteria
A0A0K8JDK5	Propionispora_sp_2_2_37	Bacteria ~ Terrabacteria ~ Firmicutes
A0A0L6JJZ6	Pseudobacteroides_cellulosolvens_ATCC_35603_DSM_2933	Bacteria ~ Terrabacteria ~ Firmicutes
A0A0L6TX89	Acetobacterium_bakii	Bacteria ~ Terrabacteria ~ Firmicutes
A0A0P8YUW1	Oxobacter_pfennigii	Bacteria ~ Terrabacteria ~ Firmicutes
A0A0S7WP99	Planctomycetes_bacterium_DG_58	Bacteria ~ PVC ~ Planctomycetes
A0A0S7WUG1	candidate_division_TA06_bacterium_DG_24	Bacteria ~ unclassified ~ Bacteria
A0A0S7XT49	Syntrophobacter_sp_DG_60	Bacteria ~ Proteobacteria ~ Delta_Epsilonproteobacteria
A0A0S7XV07	Coxiella_sp_DG_40	Bacteria ~ Proteobacteria ~ Gammaproteobacteria
A0A0S7Y0S9	Coxiella_sp_DG_40	Bacteria ~ Proteobacteria ~ Gammaproteobacteria
A0A0S7Y2E3	Syntrophobacter_sp_DG_60	Bacteria ~ Proteobacteria ~ Delta_Epsilonproteobacteria
A0A0S7Y3L9	Syntrophobacter_sp_DG_60	Bacteria ~ Proteobacteria ~ Delta_Epsilonproteobacteria
A0A0S7YN66	Planctomycetes_bacterium_DG_20	Bacteria ~ PVC ~ Planctomycetes
A0A0S7YTD8	Planctomycetes_bacterium_DG_20	Bacteria ~ PVC ~ Planctomycetes
A0A0S8BYH1	Nitrospira_bacterium_SG8_3	Bacteria ~ Nitrospirae ~ Nitrospira
A0A0S8DZY0	Phycisphaerae_bacterium_SG8_4	Bacteria ~ PVC ~ Planctomycetes
A0A0S8EPX3	Planctomycetes_bacterium_SM23_25	Bacteria ~ PVC ~ Planctomycetes
A0A0S8ERI6	Planctomycetes_bacterium_SM23_25	Bacteria ~ PVC ~ Planctomycetes
A0A0S8EU92	Planctomycetes_bacterium_SM23_25	Bacteria ~ PVC ~ Planctomycetes
A0A0S8GC40	candidate_division_TA06_bacterium_SM23_40	Bacteria ~ unclassified ~ Bacteria
A0A0S8GH33	Acidithiobacillales_bacterium_SM23_46	Bacteria ~ Proteobacteria ~ Acidithiobacillia
A0A0S8GK21	Phycisphaerae_bacterium_SM23_30	Bacteria ~ PVC ~ Planctomycetes
A0A0S8JC34	candidate_division_TA06_bacterium_SM1_40	Bacteria ~ unclassified ~ Bacteria
A0A0S8KAY0	candidate_division_Zixibacteria_bacterium_SM23_81	Bacteria ~ FCB ~ candidate
A0A0U1KYH0	Sporomusa_sp_An4	Bacteria ~ Terrabacteria ~ Firmicutes
A0A0U5AV53	Caldimicrobium_thiodismutans	Bacteria ~ Thermodesulfobacteria ~ Thermodesulfobacteria
A0A0W8G8I7	hydrocarbon_metagenome	sequencesmetagenomes ~ ecological ~ hydrocarbon
A0A101FJM6	Thermodesulfobacterium_commune	Bacteria ~ Thermodesulfobacteria ~ Thermodesulfobacteria
A0A101H8H0	Clostridiales_bacterium_38_11	Bacteria ~ Terrabacteria ~ Firmicutes
A0A127AL00	Candidatus_Desulfofervidus_auxilii	Bacteria ~ Proteobacteria ~ Delta_Epsilonproteobacteria
A0A127AQ42	Candidatus_Desulfofervidus_auxilii	Bacteria ~ Proteobacteria ~ Delta_Epsilonproteobacteria
A0A177E929	Thermodesulfatator_autotrophicus	Bacteria ~ Thermodesulfobacteria ~ Thermodesulfobacteria
A0A179D568	Thermosulfurimonas_dismutans	Bacteria ~ Thermodesulfobacteria ~ Thermodesulfobacteria
A0A194AK88	Desulfoplanes_formicivorans	Bacteria ~ Proteobacteria ~ Delta_Epsilonproteobacteria
A0A1B7X9T0	Halodesulfovibrio_spirochaetisodalis	Bacteria ~ Proteobacteria ~ Delta_Epsilonproteobacteria
A0A1C0BVE9	Erysipelotrichaceae_bacterium_MTC7	Bacteria ~ Terrabacteria ~ Firmicutes
A0A1C2XTQ4	Dehalobacter_sp_TeCB1	Bacteria ~ Terrabacteria ~ Firmicutes
A0A1D9FHD0	Clostridium_formicaceticum	Bacteria ~ Terrabacteria ~ Firmicutes
A0A1E7HY12	Desulfovibrio_sp_S3730MH75	Bacteria ~ Proteobacteria ~ Delta_Epsilonproteobacteria
A0A1E7HZ26	Desulfobacterales_bacterium_S5133MH16	Bacteria ~ Proteobacteria ~ Delta_Epsilonproteobacteria
A0A1E7IUP4	Desulfobacterales_bacterium_C00003060	Bacteria ~ Proteobacteria ~ Delta_Epsilonproteobacteria
A0A1F2WMF6	Actinobacteria_bacterium_RBG_13_55_18	Bacteria ~ Terrabacteria ~ Actinobacteria
A0A1F6QSV7	Candidatus_Margulisbacteria_bacterium_GWE2_39_32	Bacteria ~ unclassified ~ Bacteria
A0A1F6SB15	Candidatus_Melainabacteria_bacterium_RIFOXYA12_FULL_32_12	Bacteria ~ Terrabacteria ~ Cyanobacteria_Melainabacteria
A0A1F7F2G1	Candidatus_Raymondbacteria_bacterium_RIFOXYD12_FULL_49_13	Bacteria ~ unclassified ~ Bacteria
A0A1F7S043	Candidatus_Schekmanbacteria_bacterium_RBG_13_48_7	Bacteria ~ unclassified ~ Bacteria
A0A1F8ZUV9	Deltaproteobacteria_bacterium_RBG_13_43_22	Bacteria ~ Proteobacteria ~ Delta_Epsilonproteobacteria
A0A1F9A768	Deltaproteobacteria_bacterium_RBG_13_52_11	Bacteria ~ Proteobacteria ~ Delta_Epsilonproteobacteria
A0A1F9BMW8	Deltaproteobacteria_bacterium_RBG_13_58_19	Bacteria ~ Proteobacteria ~ Delta_Epsilonproteobacteria
A0A1F9BPR0	Deltaproteobacteria_bacterium_RBG_13_60_28	Bacteria ~ Proteobacteria ~ Delta_Epsilonproteobacteria
A0A1F9PMG6	Desulfobacca_sp_RBG_16_60_12	Bacteria ~ Proteobacteria ~ Delta_Epsilonproteobacteria
A0A1G0XQL6	Lentisphaerae_bacterium_GWF2_45_14	Bacteria ~ PVC ~ Lentisphaerae
A0A1G0ZUP8	Lentisphaerae_bacterium_RIFOXYA12_FULL_48_11	Bacteria ~ PVC ~ Lentisphaerae
A0A1G1BXM2	Lentisphaerae_bacterium_RIFOXYB12_FULL_65_16	Bacteria ~ PVC ~ Lentisphaerae
A0A1G2YUB8	Planctomycetes_bacterium_RBG_13_60_9	Bacteria ~ PVC ~ Planctomycetes
A0A1G3PDP5	Spirochaetes_bacterium_GWF1_31_7	Bacteria ~ Spirochaetes ~ unclassifiedSpirochaetes
A0A1G3V6C3	Syntrophus_sp_GWC2_56_31	Bacteria ~ Proteobacteria ~ Delta_Epsilonproteobacteria
A0A1J4SB93	Deltaproteobacteria_bacterium_CG1_02_45_11	Bacteria ~ Proteobacteria ~ Delta_Epsilonproteobacteria
A0A1J5E049	Desulfobacteraceae_bacterium_CG2_30_51_40	Bacteria ~ Proteobacteria ~ Delta_Epsilonproteobacteria
A0A1J5IMA4	Syntrophaceae_bacterium_CG2_30_58_14	Bacteria ~ Proteobacteria ~ Delta_Epsilonproteobacteria
A0A1M4WKX1	Alkalibacter_saccharofermentans_DSM_14828	Bacteria ~ Terrabacteria ~ Firmicutes
A0A1M5E737	Desulfacinum_infernum_DSM_9756	Bacteria ~ Proteobacteria ~ Delta_Epsilonproteobacteria
A0A1M6L6U6	Desulfovibrio_desulfuricans	Bacteria ~ Proteobacteria ~ Delta_Epsilonproteobacteria
A0A1M6N0X7	Propionispora_hippei_DSM_15287	Bacteria ~ Terrabacteria ~ Firmicutes
A0A1M6N182	Propionispora_hippei_DSM_15287	Bacteria ~ Terrabacteria ~ Firmicutes
A0A1M6XGH4	Anaerocolumna_jejuensis_DSM_15929	Bacteria ~ Terrabacteria ~ Firmicutes
A0A1M7Y7G1	Anaerocolumna_xylanovorans_DSM_12503	Bacteria ~ Terrabacteria ~ Firmicutes
A0A1N6II55	Halodesulfovibrio_marinisediminis_DSM_17456	Bacteria ~ Proteobacteria ~ Delta_Epsilonproteobacteria
A9KQ62	Clostridium_phytofermentans_strain_ATCC_700394_DSM_18823_ISDg_Lachnoclostridium_phytofermentans	Bacteria ~ Terrabacteria ~ Firmicutes
B8I785	Clostridium_cellulolyticum_strain_ATCC_35319_DSM_5812_JCM_6584_H10	Bacteria ~ Terrabacteria ~ Firmicutes
C6BY95	Desulfovibrio_salexigens_strain_ATCC_14822_DSM_2638_NCIB_8403_VKM_B_1763	Bacteria ~ Proteobacteria ~ Delta_Epsilonproteobacteria
C8X0B2	Desulfohalobium_retbaense_strain_ATCC_49708_DSM_5692_JCM_16813_HR100	Bacteria ~ Proteobacteria ~ Delta_Epsilonproteobacteria
D6SL46	Desulfonatronospira_thiodismutans_ASO3_1	Bacteria ~ Proteobacteria ~ Delta_Epsilonproteobacteria
D8F4S9	delta_proteobacterium_NaphS2	Bacteria ~ Proteobacteria ~ Delta_Epsilonproteobacteria
E3H8V1	Ilyobacter_polytropus_strain_DSM_2926_CuHBu1	Bacteria ~ Fusobacteria ~ Fusobacteriia
F1TEQ0	Clostridium_papyrosolvens_DSM_2782	Bacteria ~ Terrabacteria ~ Firmicutes
F2NGC5	Desulfobacca_acetoxidans_strain_ATCC_700848_DSM_11109_ASRB2	Bacteria ~ Proteobacteria ~ Delta_Epsilonproteobacteria
F8A8H7	Thermodesulfatator_indicus_strain_DSM_15286_JCM_11887_CIR29812	Bacteria ~ Thermodesulfobacteria ~ Thermodesulfobacteria
F8C289	Thermodesulfobacterium_geofontis_strain_OPF15	Bacteria ~ Thermodesulfobacteria ~ Thermodesulfobacteria
G8QTY4	Sphaerochaeta_pleomorpha_strain_ATCC_BAA_1885_DSM_22778_Grapes	Bacteria ~ Spirochaetes ~ Spirochaetia
H2JIZ0	Clostridium_sp_BNL1100	Bacteria ~ Terrabacteria ~ Firmicutes
H6LD04	Acetobacterium_woodii_strain_ATCC_29683_DSM_1030_JCM_2381_KCTC_1655_WB1	Bacteria ~ Terrabacteria ~ Firmicutes
I9L850	Pelosinus_fermentans_B4	Bacteria ~ Terrabacteria ~ Firmicutes
I9NKK0	Pelosinus_fermentans_JBW45	Bacteria ~ Terrabacteria ~ Firmicutes
K2EYZ3	groundwater_metagenome	sequencesmetagenomesecologicalgroundwater
L0R8M4	Desulfovibrio_hydrothermalis_AM13_DSM_14728	Bacteria ~ Proteobacteria ~ Delta_Epsilonproteobacteria
M1E8K6	Thermodesulfobium_narugense_DSM_14796	Bacteria ~ Terrabacteria ~ Firmicutes
Q30WF0	Desulfovibrio_alaskensis_strain_G20_Desulfovibrio_desulfuricans_strain_G20	Bacteria ~ Proteobacteria ~ Delta_Epsilonproteobacteria
Q312N9	Desulfovibrio_alaskensis_strain_G20_Desulfovibrio_desulfuricans_strain_G20	Bacteria ~ Proteobacteria ~ Delta_Epsilonproteobacteria
Q72A88	Desulfovibrio_vulgaris_strain_Hildenborough_ATCC_29579_DSM_644_NCIMB_8303	Bacteria ~ Proteobacteria ~ Delta_Epsilonproteobacteria
T0I136	Dehalobacter_sp_UNSWDHB	Bacteria ~ Terrabacteria ~ Firmicutes
U4R2K2	Clostridium_papyrosolvens_C7	Bacteria ~ Terrabacteria ~ Firmicutes
V2Y5W1	Catonella_morbi_ATCC_51271	Bacteria ~ Terrabacteria ~ Firmicutes
W8TN17	Peptoclostridium_acidaminophilum_DSM_3953	Bacteria ~ Terrabacteria ~ Firmicutes
X0TT07	marine_sediment_metagenome	sequencesmetagenomes ~ ecological ~ marine
X0V1M2	marine_sediment_metagenome	sequencesmetagenomes ~ ecological ~ marine
X1BBV7	marine_sediment_metagenome	sequencesmetagenomes ~ ecological ~ marine
